# Supplementary material for: NDF/GLYR1 Promotes RNA Polymerase II Processivity via Pol II Binding and Nucleosome Destabilization
Source: Int J Mol Sci. 2025 May 19;26(10):4874. doi: 10.3390/ijms26104874 (PMC12112590; doi:10.3390/ijms26104874)
Supplement: Supplementary file 1 [file ijms-26-04874-s001.zip]

Archive with 1 entries (1 files):
- ijms-3603064-supplementary.pdf
